# Supplementary material for: Analysis of SYK Gene as a Prognostic Biomarker and Suggested Potential Bioactive Phytochemicals as an Alternative Therapeutic Option for Colorectal Cancer: An In-Silico Pharmaco-Informatics Investigation
Source: J Pers Med. 2021 Sep 6;11(9):888. doi: 10.3390/jpm11090888 (PMC8470848; doi:10.3390/jpm11090888)
Supplement: Supplementary file 1 [file jpm-11-00888-s001.zip]

Archive with 1 entries (1 files):
- jpm-1323900-supplementary.pdf
